# Supplementary material for: BioMOF@cellulose Glycerogel Scaffold with Multifold Bioactivity: Perspective in Bone Tissue Repair
Source: Gels. 2024 Sep 30;10(10):631. doi: 10.3390/gels10100631 (PMC11507435; doi:10.3390/gels10100631)
Supplement: Supplementary file 1 [file gels-10-00631-s001.zip]

Archive with 1 entries (1 files):
- gels-3231411-supplementary.pdf
